# Supplementary material for: Association between Accelerated Biological Aging, Diet, and Gut Microbiome
Source: Microorganisms. 2024 Aug 20;12(8):1719. doi: 10.3390/microorganisms12081719 (PMC11357197; doi:10.3390/microorganisms12081719)
Supplement: Supplementary file 1 [file microorganisms-12-01719-s001.zip]

Archive with 1 entries (1 files):
- microorganisms-3132921-supplementary.pdf
